# Supplementary material for: Seed Predation by the Shore Crab Carcinus maenas: A Positive Feedback Preventing Eelgrass Recovery?
Source: PLoS One. 2016 Dec 15;11(12):e0168128. doi: 10.1371/journal.pone.0168128 (PMC5157998; doi:10.1371/journal.pone.0168128)
Supplement: S1 Table — (XLSX) [file pone.0168128.s001.xlsx]

## Sheet: Sheet1
	burial depth (cm)	claws	sex	width (cm)	length (cm)	weight (g)	# seeds (begin.)	# seeds (after 24hrs)	% predated seeds
Carcinus maenas	0	2	M	4.7	3.7	21.84	10	8	20
	0	2	M	1.4	1.2	0.61	10	10	0
	0	2	M	2.2	1.7	2.22	10	0	100
	0	2	M	2.2	1.9	2.48	10	8	20
	0	2	F	2.6	2.1	4.37	10	0	100
	0	2	M	2.6	2.1	4.3	10	0	100
	0	2	M	2.7	2.1	4.25	10	0	100
	0	2	M	2.9	2.2	5.93	10	0	100
	0	2	M	3.1	2.7	7.52	10	0	100
	0	2	M	3.2	2.6	7.63	10	6	40
	0	2	M	4.4	3.4	18.18	10	5	50
	0	2	M	4.6	3.8	26.9	10	10	0
	0	2	M	4.8	3.8	24.52	10	10	0
	0	2	M	4.9	4	28.14	10	9	10
	0	2	M	5.5	4.4	39.9	10	0	100
	1	2	M	2.6	2.1	4.5	10	10	0
	1	2	M	2.6	2.2	4.68	10	8	20
	1	2	M	3	2.2	5.83	10	10	0
	1	2	M	3.2	2.6	7.61	10	0	100
	1	2	M	3.5	2.6	8.73	10	10	0
	1	2	M	3.9	3.1	13.04	10	10	0
	1	2	F	4.5	3.5	17.9	10	2	80
	1	2	M	4.5	3.5	21.95	10	10	0
	1	2	M	5	3.9	28.45	10	10	0
	1	2	M	5	4	28.64	10	10	0
	2	2	M	3	2.5	5.12	10	10	0
	2	2	F	2.3	1.7	2.43	10	10	0
	2	2	F	2.6	2.2	4.15	10	10	0
	2	2	F	2.6	2.2	4.03	10	10	0
	2	2	M	2.9	2.3	6.42	10	10	0
	2	2	M	3	2.5	6.9	10	10	0
	2	2	M	3.5	3	10.38	10	10	0
	2	2	F	3.5	3	9.7	10	10	0
	2	2	M	3.9	3.1	48.85	10	10	0
	2	2	M	4	3.2	63.32	10	10	0
	burial depth (cm)	# seeds (begin.)	# seeds (after 24hrs)	% predated seeds
Hermit Crabs	0	10	5	50
	0	10	10	0
	0	10	10	0
	0	10	10	0
	0	10	10	0
	0	10	6	40
	0	10	5	50
	0	10	9	10
	0	10	5	50
	0	10	9	10
	1	10	10	0
	1	10	9	10
	1	10	10	0
	1	10	10	0
	1	10	10	0
	1	10	10	0
	1	10	8	10
	1	10	10	0
	1	10	10	0
	1	10	10	0
	2	10	10	0
	2	10	10	0
	2	10	10	0
	2	10	10	0
	2	10	10	0
	2	10	10	0
	2	10	10	0
	2	10	10	0
	2	10	10	0
	2	10	10	0
	burial depth (cm)	Diameter (cm)	# seeds (beginning)	# seeds (after 24hrs)	% predated seeds
Sea Urchins	0	2.8	10	10	0
	0	2.5	10	5	50
	0	2.4	10	8	20
	0	2.7	10	10	0
	0	3	10	9	10
	0	2	10	10	0
	0	1.6	10	5	50
	0	1.4	10	10	0
	0	2.1	10	9	10
	0	1.8	10	10	0
	1	1	10	10	0
	1	1.5	10	10	0
	1	1.6	10	10	0
	1	1.4	10	10	0
	1	1.2	10	10	0
	1	2.1	10	10	0
	1	2.3	10	10	0
	1	3	10	10	0
	1	2.7	10	10	0
	1	2.8	10	10	0
	2	2.5	10	10	0
	2	2.1	10	10	0
	2	2.3	10	10	0
	2	2	10	10	0
	2	1.8	10	10	0
	2	2.7	10	10	0
	2	1.6	10	10	0
	2	2.8	10	10	0
	2	2.9	10	10	0
	2	1.4	10	10	0
