# Supplementary material for: Seed Predation by the Shore Crab Carcinus maenas: A Positive Feedback Preventing Eelgrass Recovery?
Source: PLoS One. 2016 Dec 15;11(12):e0168128. doi: 10.1371/journal.pone.0168128 (PMC5157998; doi:10.1371/journal.pone.0168128)
Supplement: S3 Table — (XLSX) [file pone.0168128.s003.xlsx]

## Sheet: Sheet1
LABEL	TREATMENT	Initial seeds	Recovered seeds	Seed coats	Total Seeds %	Seed loss%	Initial Art. Seeds	Recovered Art. Seeds	Art Seed Recov%
1	HAND	200	3	1	1.5	98.5	20	3	15
2	SAND	200	21	1	10.5	89.5	20	5	25
3	CAGE	200	150	3	75	25	20	18	90
4	HAND	200	7	4	3.5	96.5	20	2	10
5	CAGE	200	170	3	85	15	20	17	85
6	SAND	200	25	2	12.5	87.5	20	1	5
7	HAND	200	2	5	1	99	20	1	5
8	CAGE	200	159	3	79.5	20.5	20	16	80
9	SAND	200	13	4	6.5	93.5	20	2	10
