# Supplementary material for: Seed Predation by the Shore Crab Carcinus maenas: A Positive Feedback Preventing Eelgrass Recovery?
Source: PLoS One. 2016 Dec 15;11(12):e0168128. doi: 10.1371/journal.pone.0168128 (PMC5157998; doi:10.1371/journal.pone.0168128)
Supplement: S4 Table — (XLSX) [file pone.0168128.s004.xlsx]

## Sheet: Sheet1
Plots Gaso	Treatment	Seedlings	%
2	No cage	0	0
11	No cage	1	1
14	No cage	0	0
23	No cage	1	1
26	Close cage	15	15
28	Close cage	16	16
30	Close cage	14	14
32	Close cage	13	13
25	Open cage	1	1
27	Open cage	1	1
29	Open cage	0	0
31	Open cage	0	0
